# Supplementary material for: Speaker and Accent Variation Are Handled Differently: Evidence in Native and Non-Native Listeners
Source: PLoS One. 2016 Jun 16;11(6):e0156870. doi: 10.1371/journal.pone.0156870 (PMC4911083; doi:10.1371/journal.pone.0156870)
Supplement: S1 Data — Each listener is uniquely coded in the “Participant ID” column. Numbers in columns labeled FAM Go, FAM No-go, NEW Go, and NEW No-go indicate the number of Go responses listeners made (i.e. how many times they pressed “p”). In total, listeners could have made a maximum of 12 Go responses in Experiment 1 and a maximum of 30 Go responses in Experiment 2. Subsequent columns indicate which condition listeners were assigned (“Condition”), their performance on pre-training with “bon” and “deet” tokens (“% correct training”), language background (“ismonolingual”, where monolingual = 1 and multilingual = 0), study population (“population”, where AUS = AusE and DUT = Dutch), and which stimulus set they were assigned (“stimulus set”). Experiment 2 also contains additional columns indicating whether participants were returning or naïve (“participant status”), and the percent correct responses to NEW tokens per block of 10 trials. (XLSX) [file pone.0156870.s001.xlsx]

## Sheet: Experiment 1
	Number of Go responses in the TEST PHASE for (FAM) and (NEW) trials
Participant ID	FAM Go	FAM NoGo	NEW Go	NEW Nogo	Condition	% correct training	is monolingual	population	stimulus set
9	12	0	6	0	accent	75	0	AUS	1
12	11	0	12	11	accent	86.6667	0	AUS	1
37	10	4	6	7	accent	100	0	AUS	1
39	5	3	5	4	accent	55	0	AUS	1
40	12	0	0	1	accent	100	0	AUS	1
56	9	3	0	1	accent	86.6667	0	AUS	1
57	12	0	0	0	accent	95	0	AUS	1
59	12	0	10	10	accent	95	0	AUS	1
61	12	0	1	1	accent	96.6667	0	AUS	1
65	12	1	6	8	accent	91.6667	0	AUS	1
67	9	10	10	7	accent	43.3333	0	AUS	1
69	8	10	9	10	accent	65	0	AUS	1
81	12	0	1	0	accent	96.6667	0	AUS	2
82	9	1	12	2	accent	90	0	AUS	2
83	6	4	0	0	accent	85	0	AUS	2
85	11	2	12	12	accent	81.6667	0	AUS	2
88	11	2	2	0	accent	95	0	AUS	2
89	12	3	7	0	accent	95	0	AUS	2
90	11	1	3	7	accent	100	0	AUS	2
91	8	1	1	3	accent	100	0	AUS	2
93	12	1	12	0	accent	56.6667	0	AUS	3
94	11	0	11	0	accent	95	0	AUS	3
96	12	4	1	2	accent	100	0	AUS	4
10	10	0	1	3	accent	95	1	AUS	1
11	10	2	2	0	accent	75	1	AUS	1
13	10	5	12	12	accent	81.6667	1	AUS	1
14	9	5	5	5	accent	80	1	AUS	1
15	10	8	6	5	accent	66.6667	1	AUS	1
16	10	5	12	12	accent	81.6667	1	AUS	1
38	12	1	1	0	accent	95	1	AUS	1
45	12	1	3	2	accent	95	1	AUS	1
46	12	4	1	2	accent	68.3333	1	AUS	1
58	7	7	6	7	accent	80	1	AUS	1
64	12	2	2	2	accent	95	1	AUS	1
68	12	2	0	1	accent	93.3333	1	AUS	1
79	10	4	6	6	accent	78.3333	1	AUS	2
80	12	2	0	0	accent	100	1	AUS	2
84	12	1	0	0	accent	96.6667	1	AUS	2
87	10	9	5	4	accent	75	1	AUS	2
95	12	0	2	2	accent	91.6667	1	AUS	4
D9	12	0	0	0	accent	85	0	DUT	1
D10	12	4	1	1	accent	85	0	DUT	1
D13	12	0	0	0	accent	95	0	DUT	1
D16	12	0	0	0	accent	100	0	DUT	1
D21	12	0	0	1	accent	93.3333	0	DUT	1
D22	12	1	1	0	accent	96.6667	0	DUT	1
D11	12	0	5	8	accent	98.3333	0	DUT	1
D12	12	0	12	12	accent	98.3333	0	DUT	1
D14	11	2	9	11	accent	100	0	DUT	1
D15	12	0	3	2	accent	91.6667	0	DUT	1
D23	12	2	11	8	accent	88.3333	0	DUT	1
D24	11	2	1	0	accent	91.6667	0	DUT	1
9	12	0	3	0	accent+sex	96.6667	0	AUS	1
12	5	4	3	4	accent+sex	88.3333	0	AUS	1
37	11	3	2	5	accent+sex	98.3333	0	AUS	1
39	11	0	3	0	accent+sex	45	0	AUS	1
40	6	6	6	7	accent+sex	96.6667	0	AUS	1
56	11	7	2	6	accent+sex	88.3333	0	AUS	1
57	12	0	0	1	accent+sex	78.3333	0	AUS	1
59	12	0	9	7	accent+sex	95	0	AUS	1
61	12	0	10	7	accent+sex	100	0	AUS	1
65	12	11	8	10	accent+sex	53.3333	0	AUS	1
67	12	6	4	4	accent+sex	55	0	AUS	1
69	9	11	12	12	accent+sex	50	0	AUS	1
81	12	1	0	0	accent+sex	91.6667	0	AUS	2
82	10	3	11	8	accent+sex	85	0	AUS	2
83	9	6	7	11	accent+sex	61.6667	0	AUS	2
85	11	2	9	7	accent+sex	91.6667	0	AUS	2
88	10	1	1	0	accent+sex	95	0	AUS	2
89	12	3	4	2	accent+sex	48.3333	0	AUS	2
90	12	0	0	0	accent+sex	90	0	AUS	2
91	11	1	0	1	accent+sex	88.3333	0	AUS	2
93	12	1	1	0	accent+sex	98.3333	0	AUS	3
94	9	5	11	7	accent+sex	66.6667	0	AUS	3
96	12	1	10	9	accent+sex	98.3333	0	AUS	4
10	10	0	0	0	accent+sex	68.3333	1	AUS	1
11	9	1	1	1	accent+sex	96.6667	1	AUS	1
13	11	4	11	12	accent+sex	78.3333	1	AUS	1
14	12	1	3	4	accent+sex	76.6667	1	AUS	1
15	9	4	4	3	accent+sex	46.6667	1	AUS	1
16	12	0	11	3	accent+sex	95	1	AUS	1
38	11	3	0	2	accent+sex	80	1	AUS	1
45	11	0	0	1	accent+sex	96.6667	1	AUS	1
46	12	0	6	5	accent+sex	96.6667	1	AUS	1
58	10	2	7	10	accent+sex	65	1	AUS	1
64	12	4	2	1	accent+sex	88.3333	1	AUS	1
68	10	1	1	1	accent+sex	81.6667	1	AUS	1
79	10	5	7	10	accent+sex	86.6667	1	AUS	2
80	11	2	1	1	accent+sex	90	1	AUS	2
84	10	1	12	12	accent+sex	93.3333	1	AUS	2
87	10	7	0	0	accent+sex	76.6667	1	AUS	2
95	12	0	0	1	accent+sex	100	1	AUS	4
D9	12	0	0	0	accent+sex	98.3333	0	DUT	1
D10	12	4	0	0	accent+sex	63.3333	0	DUT	1
D14	12	0	0	1	accent+sex	100	0	DUT	1
D15	11	4	0	0	accent+sex	91.6667	0	DUT	1
D21	12	0	0	0	accent+sex	98.3333	0	DUT	1
D22	12	3	0	0	accent+sex	88.3333	0	DUT	1
D11	12	0	10	2	accent+sex	100	0	DUT	1
D12	12	1	11	12	accent+sex	95	0	DUT	1
D13	11	0	12	12	accent+sex	95	0	DUT	1
D16	12	0	12	12	accent+sex	100	0	DUT	1
D23	9	0	12	12	accent+sex	98.3333	0	DUT	1
D24	0	0	0	0	accent+sex	73.3333	0	DUT	1
1	12	0	12	0	sex	100	0	AUS	1
2	10	1	12	4	sex	93.3333	0	AUS	1
3	12	1	10	1	sex	96.6667	0	AUS	1
5	12	0	12	0	sex	95	0	AUS	1
6	12	0	12	1	sex	98.3333	0	AUS	1
7	12	0	12	4	sex	90	0	AUS	1
35	12	0	12	0	sex	100	0	AUS	1
36	12	0	12	1	sex	60	0	AUS	1
42	12	1	12	3	sex	91.6667	0	AUS	2
43	12	4	5	3	sex	85	0	AUS	2
44	7	1	9	10	sex	76.6667	0	AUS	2
47	12	0	12	2	sex	61.6667	0	AUS	1
49	12	1	12	2	sex	90	0	AUS	1
50	12	1	12	1	sex	95	0	AUS	1
52	12	0	12	0	sex	98.3333	0	AUS	1
53	12	0	7	1	sex	100	0	AUS	1
55	12	4	12	2	sex	95	0	AUS	1
66	12	0	10	0	sex	95	0	AUS	1
70	12	1	5	1	sex	71.6667	0	AUS	2
71	11	6	11	6	sex	61.6667	0	AUS	2
72	12	1	11	4	sex	100	0	AUS	2
74	8	2	8	6	sex	81.6667	0	AUS	2
75	9	2	1	0	sex	65	0	AUS	2
76	11	3	0	7	sex	73.3333	0	AUS	2
77	12	0	11	8	sex	81.6667	0	AUS	2
78	8	10	8	6	sex	86.6667	0	AUS	2
100	12	0	12	0	sex	96.6667	0	AUS	3
102	10	0	11	2	sex	96.6667	0	AUS	4
103	12	1	12	0	sex	80	0	AUS	4
4	12	10	12	11	sex	56.6667	1	AUS	1
8	12	3	10	1	sex	91.6667	1	AUS	1
33	12	0	12	9	sex	100	1	AUS	1
34	12	2	7	0	sex	53.3333	1	AUS	1
41	12	0	11	1	sex	98.3333	1	AUS	1
48	12	1	12	1	sex	98.3333	1	AUS	1
51	12	0	10	0	sex	93.3333	1	AUS	1
60	12	2	12	2	sex	95	1	AUS	1
63	12	0	12	2	sex	95	1	AUS	1
73	10	2	10	2	sex	85	1	AUS	2
101	12	0	12	1	sex	86.6667	1	AUS	3
D1	11	0	12	0	sex	98.3333	0	DUT	1
D2	12	0	11	1	sex	95	0	DUT	1
D6	12	0	12	0	sex	100	0	DUT	1
D7	12	0	1	0	sex	100	0	DUT	1
D17	12	1	12	0	sex	91.6667	0	DUT	1
D19	12	0	2	0	sex	95	0	DUT	1
D3	12	0	12	0	sex	96.6667	0	DUT	1
D4	11	2	9	1	sex	98.3333	0	DUT	1
D5	12	1	12	1	sex	90	0	DUT	1
D8	12	2	10	5	sex	90	0	DUT	1
D18	12	0	12	1	sex	96.6667	0	DUT	1
D20	11	2	12	2	sex	98.3333	0	DUT	1
1	12	0	7	3	speaker	96.6667	0	AUS	1
2	12	0	12	3	speaker	98.3333	0	AUS	1
3	11	2	12	1	speaker	95	0	AUS	1
5	11	1	7	3	speaker	95	0	AUS	1
6	12	1	11	0	speaker	96.6667	0	AUS	1
7	12	0	10	1	speaker	91.6667	0	AUS	1
35	12	1	12	1	speaker	96.6667	0	AUS	1
36	12	2	12	0	speaker	93.3333	0	AUS	1
42	11	1	12	4	speaker	73.3333	0	AUS	2
43	12	3	3	0	speaker	88.3333	0	AUS	2
44	8	2	3	9	speaker	56.6667	0	AUS	2
47	12	0	12	3	speaker	100	0	AUS	1
49	12	0	12	0	speaker	100	0	AUS	1
50	12	1	12	1	speaker	93.3333	0	AUS	1
52	12	1	10	1	speaker	98.3333	0	AUS	1
53	12	1	12	1	speaker	86.6667	0	AUS	1
55	12	2	10	2	speaker	88.3333	0	AUS	1
66	11	0	11	0	speaker	100	0	AUS	1
70	8	4	10	4	speaker	45	0	AUS	2
71	12	4	7	1	speaker	86.6667	0	AUS	2
72	12	1	12	3	speaker	90	0	AUS	2
74	12	6	10	5	speaker	56.6667	0	AUS	2
75	12	3	0	0	speaker	90	0	AUS	2
76	9	2	5	6	speaker	65	0	AUS	2
77	12	2	12	2	speaker	90	0	AUS	2
78	10	2	9	9	speaker	68.3333	0	AUS	2
4	10	1	7	1	speaker	81.6667	1	AUS	1
8	11	4	12	1	speaker	91.6667	1	AUS	1
33	12	0	12	0	speaker	95	1	AUS	1
34	12	0	12	0	speaker	98.3333	1	AUS	1
41	11	0	12	0	speaker	98.3333	1	AUS	1
48	12	1	12	0	speaker	90	1	AUS	1
51	12	0	11	1	speaker	95	1	AUS	1
60	12	0	12	0	speaker	98.3333	1	AUS	1
63	11	3	9	1	speaker	56.6667	1	AUS	1
73	12	2	12	1	speaker	96.6667	1	AUS	2
D1	10	0	12	0	speaker	95	0	DUT	1
D2	12	0	12	0	speaker	100	0	DUT	1
D5	12	1	7	2	speaker	95	0	DUT	1
D8	12	0	11	1	speaker	100	0	DUT	1
D17	12	0	12	0	speaker	96.6667	0	DUT	1
D19	12	0	12	0	speaker	100	0	DUT	1
D3	12	0	12	0	speaker	96.6667	0	DUT	1
D4	12	0	12	0	speaker	98.3333	0	DUT	1
D6	12	0	11	0	speaker	98.3333	0	DUT	1
D7	12	0	12	0	speaker	98.3333	0	DUT	1
D18	12	1	12	1	speaker	68.3333	0	DUT	1
D20	11	0	12	0	speaker	98.3333	0	DUT	1

## Sheet: Experiment 2
	Number of Go responses in training (FAM) and test (NEW) trials										Percent correct responses in NEW trials, split by blocks of 10 trials
Participant ID	FAM Go	FAM Nogo	NEW Go	NEW Nogo	Condition	%correct training	ismonolingual	population	stimulus set	participant status	Block 1	Block 2	Block 3	Block 4	Block 5	Block 6	Block 7	Block 8	Block 9	Block 10	Block 11	Block 12
3	29	0	29	1	speaker	98.3333	0	AUS	1	returning	1	1	1	1	1	0.9	0.8	1	1	1	1	1
4	30	4	25	12	speaker	93.3333	1	AUS	1	returning	1	0.9	0.9	0.9	1	0.9	0.5	0.7	0.8	0.9	0.8	0.6
17	29	2	30	1	speaker	95	0	AUS	1	naive	0.9	1	0.9	0.9	1	1	1	1	1	0.9	1	1
18	26	17	26	2	speaker	65	0	AUS	1	naive	0.7	0.8	0.6	0.6	0.5	0.7	0.6	1	0.9	1	1	0.9
19	23	22	20	16	speaker	51.6667	0	AUS	1	naive	0.6	0.8	0.4	0.4	0.5	0.4	0.7	0.6	0.4	0.6	0.8	0.3
20	30	3	30	1	speaker	95	0	AUS	1	naive	1	0.9	1	0.9	0.9	1	1	1	1	0.9	1	1
22	18	21	26	14	speaker	45	1	AUS	1	naive	0.6	0.6	0.3	0.2	0.4	0.6	0.9	0.7	0.8	0.6	0.6	0.6
23	29	0	30	0	speaker	98.3333	0	AUS	1	naive	0.9	1	1	1	1	1	1	1	1	1	1	1
24	30	2	29	0	speaker	96.6667	1	AUS	1	naive	0.9	1	1	0.9	1	1	1	1	0.9	1	1	1
50	25	1	30	2	speaker	90	0	AUS	1	returning	0.9	1	0.9	0.9	0.8	0.9	1	1	0.9	1	1	0.9
52	30	2	29	1	speaker	96.6667	0	AUS	1	returning	0.8	1	1	1	1	1	1	1	0.9	1	1	0.9
53	29	1	29	1	speaker	96.6667	0	AUS	1	returning	0.9	1	1	1	1	0.9	0.9	1	1	1	0.9	1
60	30	0	30	2	speaker	100	1	AUS	1	returning	1	1	1	1	1	1	1	1	0.9	0.9	1	1
62	29	2	29	0	speaker	95	1	AUS	1	naive	1	1	0.9	0.9	0.9	1	1	1	1	1	0.9	1
66	30	0	28	2	speaker	100	0	AUS	1	returning	1	1	1	1	1	1	0.9	1	0.9	0.9	0.9	1
70	28	3	30	2	speaker	91.6667	0	AUS	2	returning	0.9	1	0.9	0.9	0.9	0.9	0.9	1	1	1	0.9	1
72	30	1	30	1	speaker	98.3333	0	AUS	2	returning	1	1	0.9	1	1	1	1	0.9	1	1	1	1
73	30	0	30	1	speaker	100	1	AUS	2	returning	1	1	1	1	1	1	0.9	1	1	1	1	1
92	22	10	15	10	speaker	70	0	AUS	1	naive	0.7	0.6	0.6	0.9	0.8	0.6	0.7	0.5	0.6	0.5	0.7	0.5
108	26	11	29	10	speaker	75	1	AUS	2	naive	0.7	0.8	0.8	0.7	0.9	0.6	0.8	0.9	0.9	0.9	0.8	0.6
109	17	9	30	2	speaker	63.3333	1	AUS	2	naive	0.5	0.6	0.5	0.7	0.8	0.7	0.8	1	1	1	1	1
3	30	3	30	3	sex	95	0	AUS	1	returning	0.7	1	1	1	1	1	1	1	0.8	0.9	1	1
4	30	1	30	2	sex	98.3333	1	AUS	1	returning	1	1	1	0.9	1	1	1	1	1	1	0.9	0.9
17	30	0	30	2	sex	100	0	AUS	1	naive	1	1	1	1	1	1	1	0.9	1	0.9	1	1
18	23	16	23	6	sex	61.6667	0	AUS	1	naive	0.7	0.7	0.6	0.6	0.4	0.7	0.6	0.7	0.7	0.9	1	0.9
19	27	5	28	3	sex	86.6667	0	AUS	1	naive	0.9	0.9	0.7	0.9	0.8	1	0.9	0.8	0.8	1	1	1
20	28	13	29	2	sex	75	0	AUS	1	naive	0.7	0.4	0.6	1	0.9	0.9	0.8	1	0.9	1	1	1
22	21	17	30	0	sex	56.6667	1	AUS	1	naive	0.5	0.6	0.7	0.7	0.6	0.3	1	1	1	1	1	1
23	30	1	30	2	sex	98.3333	0	AUS	1	naive	0.9	1	1	1	1	1	1	1	1	0.8	1	1
24	25	0	28	1	sex	91.6667	1	AUS	1	naive	0.9	0.8	1	0.8	1	1	0.8	0.9	1	1	0.9	1
50	29	1	29	1	sex	96.6667	0	AUS	1	returning	0.9	1	1	1	1	0.9	1	0.9	1	0.9	1	1
52	27	0	29	1	sex	95	0	AUS	1	returning	0.9	0.9	1	1	0.9	1	0.8	1	1	1	1	1
53	30	0	29	1	sex	100	0	AUS	1	returning	1	1	1	1	1	1	1	0.9	0.9	1	1	1
60	30	2	30	0	sex	96.6667	1	AUS	1	returning	1	1	1	0.9	0.9	1	1	1	1	1	1	1
62	26	4	29	0	sex	86.6667	1	AUS	1	naive	0.9	0.7	1	0.8	0.9	0.9	1	0.9	1	1	1	1
66	30	0	30	0	sex	100	0	AUS	1	returning	1	1	1	1	1	1	1	1	1	1	1	1
70	29	3	30	0	sex	93.3333	0	AUS	2	returning	1	0.9	1	0.9	1	0.8	1	1	1	1	1	1
72	29	1	30	1	sex	96.6667	0	AUS	2	returning	0.9	0.9	1	1	1	1	0.9	1	1	1	1	1
73	30	1	30	0	sex	98.3333	1	AUS	2	returning	0.9	1	1	1	1	1	1	1	1	1	1	1
92	20	10	24	7	sex	66.6667	0	AUS	1	naive	0.6	0.8	0.6	1	0.4	0.6	0.9	0.8	0.8	0.6	0.8	0.8
104	28	2	27	3	sex	93.3333	0	AUS	3	naive	0.8	0.9	1	0.9	1	1	0.8	0.9	0.9	0.9	1	0.9
105	29	2	28	3	sex	95	0	AUS	3	naive	0.9	1	0.8	1	1	1	0.9	1	0.9	0.8	1	0.9
106	30	2	30	4	sex	96.6667	0	AUS	4	naive	0.9	1	1	0.9	1	1	1	0.9	0.9	0.9	0.9	1
107	18	18	29	2	sex	50	0	AUS	4	naive	0.3	0.5	0.5	0.4	0.7	0.6	0.9	1	0.8	1	1	1
108	27	11	28	12	sex	76.6667	1	AUS	2	naive	0.9	0.6	0.7	0.9	0.6	0.9	0.4	0.6	0.9	0.8	0.9	1
109	23	7	18	7	sex	76.6667	1	AUS	2	naive	0.7	0.5	0.9	0.9	0.6	1	0.9	0.9	0.7	0.3	0.7	0.6
9	29	2	30	1	accent	95	1	AUS	1	returning	0.9	0.9	0.9	1	1	1	0.9	1	1	1	1	1
16	29	1	21	19	accent	96.6667	1	AUS	1	returning	1	1	0.8	1	1	1	0.2	0.2	0.7	0.6	0.7	0.8
25	25	4	23	18	accent	85	1	AUS	1	naive	0.4	0.8	0.9	1	1	1	0.5	0.4	0.3	0.5	1	0.8
26	26	5	28	24	accent	85	0	AUS	1	naive	0.8	0.8	0.8	0.9	0.8	1	0.3	0.7	0.6	0.6	0.4	0.8
27	26	4	20	17	accent	86.6667	1	AUS	1	naive	0.8	1	0.8	0.8	0.8	1	0.6	0.6	0.3	0.8	0.6	0.4
28	30	0	26	19	accent	100	0	AUS	1	naive	1	1	1	1	1	1	0.7	0.5	0.4	0.8	0.8	0.5
30	28	6	13	16	accent	86.6667	1	AUS	1	naive	0.5	1	0.9	0.9	1	0.9	0.4	0.4	0.4	0.5	0.5	0.5
31	28	2	20	15	accent	93.3333	0	AUS	1	naive	0.9	0.9	1	0.9	0.9	1	0.4	0.3	0.9	0.7	0.6	0.6
32	25	11	17	21	accent	73.3333	1	AUS	1	naive	0.6	0.8	0.8	0.8	0.6	0.8	0.5	0.5	0.4	0.4	0.4	0.4
40	30	1	20	10	accent	98.3333	0	AUS	1	returning	1	1	1	1	0.9	1	0.6	0.5	0.7	0.8	0.8	0.6
57	29	0	26	8	accent	98.3333	0	AUS	1	returning	0.9	1	1	1	1	1	0.6	0.9	0.8	0.8	0.8	0.9
64	27	3	22	13	accent	90	1	AUS	1	returning	0.9	0.9	0.7	1	0.9	1	0.7	0.5	0.8	0.5	0.6	0.8
110	24	13	26	19	accent	68.3333	1	AUS	2	naive	0.9	0.9	0.6	0.6	0.6	0.5	0.6	0.6	0.6	0.6	0.6	0.7
111	30	1	21	8	accent	98.3333	0	AUS	2	naive	1	1	1	0.9	1	1	0.5	0.8	0.4	0.7	0.9	1
112	27	6	30	1	accent	85	0	AUS	3	naive	0.8	0.9	0.7	0.9	1	0.8	0.9	1	1	1	1	1
113	29	0	30	1	accent	98.3333	1	AUS	3	naive	0.9	1	1	1	1	1	0.9	1	1	1	1	1
114	22	13	22	14	accent	65	0	AUS	4	naive	0.6	0.5	0.4	0.6	0.8	1	0.6	0.5	0.2	0.7	0.8	1
115	25	7	29	11	accent	80	1	AUS	4	naive	0.8	0.9	0.7	0.8	0.8	0.8	0.8	0.6	1	0.8	0.8	0.8
9	29	2	28	1	accent+sex	95	1	AUS	1	returning	0.9	1	0.9	0.9	1	1	0.9	1	0.9	0.9	1	1
16	30	1	30	4	accent+sex	98.3333	1	AUS	1	returning	0.9	1	1	1	1	1	0.8	1	0.9	1	1	0.9
25	30	3	29	4	accent+sex	95	1	AUS	1	naive	0.8	1	1	1	1	0.9	0.8	0.8	1	1	0.9	1
26	27	11	20	10	accent+sex	76.6667	0	AUS	1	naive	0.7	0.4	0.6	0.9	1	1	0.5	0.4	1	0.6	0.9	0.6
27	27	1	30	3	accent+sex	93.3333	1	AUS	1	naive	0.8	0.8	1	1	1	1	0.9	0.9	0.9	1	1	1
28	25	9	30	10	accent+sex	76.6667	0	AUS	1	naive	0.7	0.6	0.5	1	0.9	0.9	0.8	0.7	0.7	1	1	0.8
30	30	1	20	12	accent+sex	98.3333	1	AUS	1	naive	1	1	1	0.9	1	1	0.7	0.5	0.6	0.7	0.6	0.7
31	20	3	22	10	accent+sex	78.3333	0	AUS	1	naive	0.4	0.5	0.8	1	1	1	0.7	0.7	0.5	0.7	0.8	0.8
32	20	3	25	13	accent+sex	78.3333	1	AUS	1	naive	0.6	0.4	0.6	0.6	0.9	0.6	0.5	0.6	0.8	0.8	0.8	0.7
40	28	0	25	6	accent+sex	96.6667	0	AUS	1	returning	1	1	1	1	0.9	0.9	0.6	0.7	0.8	0.8	1	1
57	30	0	28	4	accent+sex	100	0	AUS	1	returning	1	1	1	1	1	1	0.6	0.9	1	1	0.9	1
64	30	3	30	3	accent+sex	95	1	AUS	1	returning	1	1	0.9	1	0.9	0.9	0.9	0.8	1	1	1	1
110	26	12	26	11	accent+sex	73.3333	1	AUS	2	naive	0.9	0.6	0.7	0.4	0.8	1	0.9	0.6	0.8	0.8	0.8	0.6
111	29	1	24	3	accent+sex	96.6667	0	AUS	2	naive	0.9	1	0.9	1	1	1	0.7	0.9	0.9	0.9	0.8	0.9
112	29	0	28	2	accent+sex	98.3333	0	AUS	3	naive	0.9	1	1	1	1	1	0.9	0.8	1	1	0.9	1
113	28	1	27	3	accent+sex	95	1	AUS	3	naive	0.8	1	1	1	1	0.9	0.9	0.9	0.8	0.8	1	1
114	30	1	22	19	accent+sex	98.3333	0	AUS	4	naive	1	1	1	0.9	1	1	0.6	0.4	0.7	0.5	0.6	0.5
115	25	13	23	9	accent+sex	70	1	AUS	4	naive	0.8	0.6	0.7	0.6	0.5	1	0.8	0.4	0.8	0.7	0.9	0.8
